# Supplementary material for: Exploring Librational Pathways with on-the-Fly Machine-Learning Force Fields: Methylammonium Molecules in MAPbX3 (X = I, Br, Cl) Perovskites
Source: J Phys Chem C Nanomater Interfaces. 2021 Sep 20;125(38):21077–86. doi: 10.1021/acs.jpcc.1c06835 (PMC8488963; doi:10.1021/acs.jpcc.1c06835)
Supplement: Supplementary file 7 — jp1c06835_si_007.cif [file jp1c06835_si_007.cif]

#======================================================================
# CRYSTAL DATA
#----------------------------------------------------------------------
data_VESTA_phase_1

_chemical_name_common                  'FLIPPED Orth MAPbI3 baikie lattice ROT'
_cell_length_a                         12.365818
_cell_length_b                         12.267224
_cell_length_c                         12.729840
_cell_angle_alpha                      90.155670
_cell_angle_beta                       89.866928
_cell_angle_gamma                      87.362228
_cell_volume                           1928.984794
_space_group_name_H-M_alt              'P 1'
_space_group_IT_number                 1

loop_
_space_group_symop_operation_xyz
   'x, y, z'

loop_
   _atom_site_label
   _atom_site_occupancy
   _atom_site_fract_x
   _atom_site_fract_y
   _atom_site_fract_z
   _atom_site_adp_type
   _atom_site_B_iso_or_equiv
   _atom_site_type_symbol
   Pb1         1.0     0.300925     0.304683     0.986825    Biso  1.000000 Pb
   Pb2         1.0     0.305500     0.304163     0.486896    Biso  1.000000 Pb
   Pb3         1.0     0.801774     0.303399     0.986201    Biso  1.000000 Pb
   Pb4         1.0     0.803385     0.300615     0.486803    Biso  1.000000 Pb
   Pb5         1.0     0.803068     0.804394     0.986693    Biso  1.000000 Pb
   Pb6         1.0     0.303469     0.803972     0.986395    Biso  1.000000 Pb
   Pb7         1.0     0.805120     0.802969     0.487085    Biso  1.000000 Pb
   Pb8         1.0     0.302575     0.801537     0.486511    Biso  1.000000 Pb
   I1          1.0     0.288373     0.313702     0.738541    Biso  1.000000 I
   I2          1.0     0.548261     0.365252     0.005865    Biso  1.000000 I
   I3          1.0     0.366695     0.051736     0.969006    Biso  1.000000 I
   I4          1.0     0.734607     0.054930     0.003771    Biso  1.000000 I
   I5          1.0     0.552666     0.367226     0.460768    Biso  1.000000 I
   I6          1.0     0.733708     0.053159     0.467473    Biso  1.000000 I
   I7          1.0     0.366645     0.050780     0.502881    Biso  1.000000 I
   I8          1.0     0.314581     0.293241     0.239043    Biso  1.000000 I
   I9          1.0     0.052094     0.242427     0.960955    Biso  1.000000 I
   I10         1.0     0.049908     0.866093     0.006879    Biso  1.000000 I
   I11         1.0     0.234024     0.554991     0.003591    Biso  1.000000 I
   I12         1.0     0.052073     0.867448     0.460968    Biso  1.000000 I
   I13         1.0     0.055047     0.242141     0.505260    Biso  1.000000 I
   I14         1.0     0.233412     0.554203     0.464853    Biso  1.000000 I
   I15         1.0     0.788368     0.813731     0.738484    Biso  1.000000 I
   I16         1.0     0.767084     0.319119     0.735793    Biso  1.000000 I
   I17         1.0     0.832819     0.288029     0.235688    Biso  1.000000 I
   I18         1.0     0.866843     0.552456     0.967090    Biso  1.000000 I
   I19         1.0     0.867797     0.546649     0.505190    Biso  1.000000 I
   I20         1.0     0.814194     0.792979     0.238626    Biso  1.000000 I
   I21         1.0     0.268657     0.815684     0.737002    Biso  1.000000 I
   I22         1.0     0.332846     0.788029     0.235783    Biso  1.000000 I
   I23         1.0     0.552768     0.742159     0.960760    Biso  1.000000 I
   I24         1.0     0.555047     0.742179     0.505275    Biso  1.000000 I
   C1          1.0     0.118187     0.069296     0.232227    Biso  1.000000 C
   C2          1.0     0.984804     0.039132     0.732686    Biso  1.000000 C
   C3          1.0     0.618102     0.569273     0.232236    Biso  1.000000 C
   C4          1.0     0.484553     0.538859     0.732468    Biso  1.000000 C
   C5          1.0     0.566140     0.089724     0.735449    Biso  1.000000 C
   C6          1.0     0.536775     0.013505     0.236120    Biso  1.000000 C
   C7          1.0     0.066295     0.589629     0.735105    Biso  1.000000 C
   C8          1.0     0.036983     0.514297     0.235820    Biso  1.000000 C
   N1          1.0     0.599354     0.571153     0.733073    Biso  1.000000 N
   N2          1.0     0.503317     0.536373     0.233316    Biso  1.000000 N
   N3          1.0     0.566828     0.129965     0.232923    Biso  1.000000 N
   N4          1.0     0.003417     0.036468     0.233336    Biso  1.000000 N
   N5          1.0     0.067561     0.630687     0.232845    Biso  1.000000 N
   N6          1.0     0.032055     0.474442     0.733304    Biso  1.000000 N
   N7          1.0     0.531726     0.974552     0.733397    Biso  1.000000 N
   N8          1.0     0.099811     0.071097     0.733040    Biso  1.000000 N
   H1          1.0     0.131702     0.117827     0.302276    Biso  1.000000 H
   H2          1.0     0.130808     0.116874     0.161546    Biso  1.000000 H
   H3          1.0     0.498397     0.182500     0.233144    Biso  1.000000 H
   H4          1.0     0.613803     0.148196     0.297117    Biso  1.000000 H
   H5          1.0     0.611408     0.144311     0.165866    Biso  1.000000 H
   H6          1.0     0.488120     0.489413     0.167582    Biso  1.000000 H
   H7          1.0     0.488861     0.489854     0.299296    Biso  1.000000 H
   H8          1.0     0.152910     0.003020     0.733109    Biso  1.000000 H
   H9          1.0     0.493577     0.143596     0.736107    Biso  1.000000 H
   H10         1.0     0.614146     0.102972     0.665225    Biso  1.000000 H
   H11         1.0     0.613653     0.101120     0.806148    Biso  1.000000 H
   H12         1.0     0.490066     0.001436     0.307348    Biso  1.000000 H
   H13         1.0     0.470815     0.490426     0.802348    Biso  1.000000 H
   H14         1.0     0.471807     0.491195     0.661667    Biso  1.000000 H
   H15         1.0     0.114568     0.648442     0.297156    Biso  1.000000 H
   H16         1.0     0.112200     0.644742     0.165777    Biso  1.000000 H
   H17         1.0     0.098735     0.419820     0.733112    Biso  1.000000 H
   H18         1.0     0.115376     0.117679     0.667281    Biso  1.000000 H
   H19         1.0     0.114698     0.117934     0.798917    Biso  1.000000 H
   H20         1.0     0.993633     0.643362     0.735726    Biso  1.000000 H
   H21         1.0     0.114327     0.602882     0.664903    Biso  1.000000 H
   H22         1.0     0.113689     0.601268     0.805863    Biso  1.000000 H
   H23         1.0     0.110945     0.462465     0.236120    Biso  1.000000 H
   H24         1.0     0.932626     0.113212     0.732985    Biso  1.000000 H
   H25         1.0     0.670788     0.495514     0.232106    Biso  1.000000 H
   H26         1.0     0.631628     0.617896     0.302229    Biso  1.000000 H
   H27         1.0     0.630747     0.616748     0.161489    Biso  1.000000 H
   H28         1.0     0.999219     0.683324     0.233035    Biso  1.000000 H
   H29         1.0     0.986315     0.460951     0.666871    Biso  1.000000 H
   H30         1.0     0.984955     0.459014     0.798338    Biso  1.000000 H
   H31         1.0     0.988173     0.989546     0.167567    Biso  1.000000 H
   H32         1.0     0.949989     0.104351     0.233733    Biso  1.000000 H
   H33         1.0     0.988900     0.989931     0.299273    Biso  1.000000 H
   H34         1.0     0.652823     0.503302     0.733126    Biso  1.000000 H
   H35         1.0     0.990163     0.502269     0.307044    Biso  1.000000 H
   H36         1.0     0.988884     0.498780     0.166299    Biso  1.000000 H
   H37         1.0     0.970967     0.990787     0.802597    Biso  1.000000 H
   H38         1.0     0.432119     0.612737     0.732719    Biso  1.000000 H
   H39         1.0     0.971700     0.991577     0.661897    Biso  1.000000 H
   H40         1.0     0.170853     0.995530     0.232004    Biso  1.000000 H
   H41         1.0     0.486093     0.961108     0.666954    Biso  1.000000 H
   H42         1.0     0.598403     0.919890     0.733087    Biso  1.000000 H
   H43         1.0     0.484659     0.958952     0.798388    Biso  1.000000 H
   H44         1.0     0.449902     0.604238     0.233695    Biso  1.000000 H
   H45         1.0     0.614930     0.617893     0.667454    Biso  1.000000 H
   H46         1.0     0.613992     0.618035     0.798999    Biso  1.000000 H
   H47         1.0     0.610980     0.962063     0.236295    Biso  1.000000 H
   H48         1.0     0.488777     0.997822     0.166553    Biso  1.000000 H
