# Supplementary material for: Exploring Librational Pathways with on-the-Fly Machine-Learning Force Fields: Methylammonium Molecules in MAPbX3 (X = I, Br, Cl) Perovskites
Source: J Phys Chem C Nanomater Interfaces. 2021 Sep 20;125(38):21077–86. doi: 10.1021/acs.jpcc.1c06835 (PMC8488963; doi:10.1021/acs.jpcc.1c06835)
Supplement: Supplementary file 8 — jp1c06835_si_008.cif [file jp1c06835_si_008.cif]

#======================================================================
# CRYSTAL DATA
#----------------------------------------------------------------------
data_VESTA_phase_1

_chemical_name_common                  'Orthorhombic MAPbI3 baikie lattice ROT'
_cell_length_a                         12.314247
_cell_length_b                         12.336858
_cell_length_c                         12.684512
_cell_angle_alpha                      89.893044
_cell_angle_beta                       89.768181
_cell_angle_gamma                      87.834923
_cell_volume                           1925.625630
_space_group_name_H-M_alt              'P 1'
_space_group_IT_number                 1

loop_
_space_group_symop_operation_xyz
   'x, y, z'

loop_
   _atom_site_label
   _atom_site_occupancy
   _atom_site_fract_x
   _atom_site_fract_y
   _atom_site_fract_z
   _atom_site_adp_type
   _atom_site_B_iso_or_equiv
   _atom_site_type_symbol
   Pb1         1.0     0.301424     0.302293     0.986739    Biso  1.000000 Pb
   Pb2         1.0     0.302462     0.302572     0.486504    Biso  1.000000 Pb
   Pb3         1.0     0.801557     0.302222     0.986774    Biso  1.000000 Pb
   Pb4         1.0     0.802061     0.302932     0.486543    Biso  1.000000 Pb
   Pb5         1.0     0.801315     0.802244     0.986770    Biso  1.000000 Pb
   Pb6         1.0     0.301362     0.802374     0.986801    Biso  1.000000 Pb
   Pb7         1.0     0.802308     0.802298     0.486603    Biso  1.000000 Pb
   Pb8         1.0     0.302262     0.802897     0.486544    Biso  1.000000 Pb
   I1          1.0     0.326505     0.261168     0.737954    Biso  1.000000 I
   I2          1.0     0.548009     0.367841     0.003885    Biso  1.000000 I
   I3          1.0     0.366253     0.047798     0.005763    Biso  1.000000 I
   I4          1.0     0.736508     0.054851     0.963632    Biso  1.000000 I
   I5          1.0     0.550669     0.368172     0.460553    Biso  1.000000 I
   I6          1.0     0.735411     0.055144     0.502493    Biso  1.000000 I
   I7          1.0     0.368957     0.051724     0.463997    Biso  1.000000 I
   I8          1.0     0.277051     0.345670     0.238455    Biso  1.000000 I
   I9          1.0     0.054324     0.237723     0.963214    Biso  1.000000 I
   I10         1.0     0.048012     0.867852     0.003893    Biso  1.000000 I
   I11         1.0     0.236536     0.554998     0.963840    Biso  1.000000 I
   I12         1.0     0.051422     0.868856     0.463522    Biso  1.000000 I
   I13         1.0     0.054945     0.236588     0.503190    Biso  1.000000 I
   I14         1.0     0.235410     0.555139     0.502495    Biso  1.000000 I
   I15         1.0     0.826543     0.761168     0.737991    Biso  1.000000 I
   I16         1.0     0.759742     0.329309     0.738518    Biso  1.000000 I
   I17         1.0     0.844388     0.279485     0.238133    Biso  1.000000 I
   I18         1.0     0.866263     0.547868     0.005748    Biso  1.000000 I
   I19         1.0     0.869405     0.551888     0.463541    Biso  1.000000 I
   I20         1.0     0.777050     0.845666     0.238493    Biso  1.000000 I
   I21         1.0     0.259703     0.829277     0.738549    Biso  1.000000 I
   I22         1.0     0.344423     0.779615     0.238052    Biso  1.000000 I
   I23         1.0     0.554305     0.737732     0.963213    Biso  1.000000 I
   I24         1.0     0.554851     0.736435     0.503074    Biso  1.000000 I
   C1          1.0     0.125897     0.067755     0.233332    Biso  1.000000 C
   C2          1.0     0.568048     0.127209     0.233582    Biso  1.000000 C
   C3          1.0     0.068025     0.627204     0.233589    Biso  1.000000 C
   C4          1.0     0.038016     0.479759     0.733967    Biso  1.000000 C
   C5          1.0     0.971354     0.039349     0.733564    Biso  1.000000 C
   C6          1.0     0.625707     0.567867     0.233277    Biso  1.000000 C
   C7          1.0     0.471394     0.539191     0.733447    Biso  1.000000 C
   C8          1.0     0.538014     0.979793     0.733969    Biso  1.000000 C
   N1          1.0     0.086988     0.071221     0.733371    Biso  1.000000 N
   N2          1.0     0.573573     0.093936     0.733483    Biso  1.000000 N
   N3          1.0     0.532138     0.013343     0.234306    Biso  1.000000 N
   N4          1.0     0.011291     0.033104     0.233571    Biso  1.000000 N
   N5          1.0     0.073588     0.593888     0.733487    Biso  1.000000 N
   N6          1.0     0.032143     0.513341     0.234302    Biso  1.000000 N
   N7          1.0     0.586993     0.571224     0.733390    Biso  1.000000 N
   N8          1.0     0.510950     0.533582     0.233508    Biso  1.000000 N
   H1          1.0     0.138355     0.115975     0.303720    Biso  1.000000 H
   H2          1.0     0.138822     0.115378     0.162381    Biso  1.000000 H
   H3          1.0     0.495928     0.181255     0.234445    Biso  1.000000 H
   H4          1.0     0.616800     0.139540     0.303608    Biso  1.000000 H
   H5          1.0     0.615435     0.139545     0.162240    Biso  1.000000 H
   H6          1.0     0.496305     0.486999     0.167423    Biso  1.000000 H
   H7          1.0     0.496275     0.486426     0.299455    Biso  1.000000 H
   H8          1.0     0.140182     0.003800     0.733601    Biso  1.000000 H
   H9          1.0     0.507448     0.148746     0.733770    Biso  1.000000 H
   H10         1.0     0.620562     0.107803     0.667063    Biso  1.000000 H
   H11         1.0     0.620733     0.108066     0.799258    Biso  1.000000 H
   H12         1.0     0.484659    -0.000253     0.300458    Biso  1.000000 H
   H13         1.0     0.457457     0.490750     0.803671    Biso  1.000000 H
   H14         1.0     0.457636     0.492567     0.662287    Biso  1.000000 H
   H15         1.0     0.116781     0.639510     0.303630    Biso  1.000000 H
   H16         1.0     0.115424     0.639547     0.162259    Biso  1.000000 H
   H17         1.0     0.110209     0.425847     0.734685    Biso  1.000000 H
   H18         1.0     0.102742     0.117804     0.667172    Biso  1.000000 H
   H19         1.0     0.102427     0.117804     0.799323    Biso  1.000000 H
   H20         1.0     0.007476     0.648714     0.733775    Biso  1.000000 H
   H21         1.0     0.120576     0.607781     0.667076    Biso  1.000000 H
   H22         1.0     0.120735     0.608023     0.799275    Biso  1.000000 H
   H23         1.0     0.098091     0.458246     0.234821    Biso  1.000000 H
   H24         1.0     0.919717     0.113077     0.734505    Biso  1.000000 H
   H25         1.0     0.678886     0.495220     0.233617    Biso  1.000000 H
   H26         1.0     0.638345     0.616009     0.303665    Biso  1.000000 H
   H27         1.0     0.638819     0.615440     0.162317    Biso  1.000000 H
   H28         1.0     0.995895     0.681233     0.234466    Biso  1.000000 H
   H29         1.0     0.990593     0.467176     0.663093    Biso  1.000000 H
   H30         1.0     0.989077     0.467641     0.804375    Biso  1.000000 H
   H31         1.0     0.996759     0.986485     0.167458    Biso  1.000000 H
   H32         1.0     0.956762     0.099422     0.234072    Biso  1.000000 H
   H33         1.0     0.996733     0.985898     0.299510    Biso  1.000000 H
   H34         1.0     0.640303     0.503889     0.733665    Biso  1.000000 H
   H35         1.0     0.984653     0.499741     0.300441    Biso  1.000000 H
   H36         1.0     0.985221     0.499029     0.168344    Biso  1.000000 H
   H37         1.0     0.957408     0.990952     0.803789    Biso  1.000000 H
   H38         1.0     0.419653     0.612848     0.734271    Biso  1.000000 H
   H39         1.0     0.957394     0.992785     0.662426    Biso  1.000000 H
   H40         1.0     0.179327     0.995284     0.233697    Biso  1.000000 H
   H41         1.0     0.490589     0.967176     0.663100    Biso  1.000000 H
   H42         1.0     0.610226     0.925899     0.734715    Biso  1.000000 H
   H43         1.0     0.489103     0.967673     0.804395    Biso  1.000000 H
   H44         1.0     0.456621     0.600051     0.233947    Biso  1.000000 H
   H45         1.0     0.602760     0.617850     0.667231    Biso  1.000000 H
   H46         1.0     0.602304     0.617829     0.799363    Biso  1.000000 H
   H47         1.0     0.598091     0.958258     0.234834    Biso  1.000000 H
   H48         1.0     0.485218     0.999031     0.168355    Biso  1.000000 H
