# Supplementary material for: Exploring Librational Pathways with on-the-Fly Machine-Learning Force Fields: Methylammonium Molecules in MAPbX3 (X = I, Br, Cl) Perovskites
Source: J Phys Chem C Nanomater Interfaces. 2021 Sep 20;125(38):21077–86. doi: 10.1021/acs.jpcc.1c06835 (PMC8488963; doi:10.1021/acs.jpcc.1c06835)
Supplement: Supplementary file 9 — jp1c06835_si_009.cif [file jp1c06835_si_009.cif]

#======================================================================
# CRYSTAL DATA
#----------------------------------------------------------------------
data_VESTA_phase_1

_chemical_name_common                  'MAPbBr3 Exp. Orthormobic (I.P. Swainso'
_cell_length_a                         11.665266
_cell_length_b                         11.665297
_cell_length_c                         11.836221
_cell_angle_alpha                      90.001175
_cell_angle_beta                       90.001419
_cell_angle_gamma                      95.039162
_cell_volume                           1604.433203
_space_group_name_H-M_alt              'P 1'
_space_group_IT_number                 1

loop_
_space_group_symop_operation_xyz
   'x, y, z'

loop_
   _atom_site_label
   _atom_site_occupancy
   _atom_site_fract_x
   _atom_site_fract_y
   _atom_site_fract_z
   _atom_site_adp_type
   _atom_site_B_iso_or_equiv
   _atom_site_type_symbol
   Pb1         1.0     0.249978     0.250023    -0.000023    Biso  1.000000 Pb
   Pb2         1.0     0.249968     0.250039     0.500033    Biso  1.000000 Pb
   Pb3         1.0     0.749988     0.250002    -0.000007    Biso  1.000000 Pb
   Pb4         1.0     0.749971     0.250032     0.500005    Biso  1.000000 Pb
   Pb5         1.0     0.250008     0.749986     0.000007    Biso  1.000000 Pb
   Pb6         1.0     0.749976     0.750017     0.000002    Biso  1.000000 Pb
   Pb7         1.0     0.249971     0.750026     0.499992    Biso  1.000000 Pb
   Pb8         1.0     0.750002     0.750022     0.500006    Biso  1.000000 Pb
   Br1         1.0     0.742907     0.221879     0.250012    Biso  1.000000 Br
   Br2         1.0     0.278123     0.257112     0.750002    Biso  1.000000 Br
   Br3         1.0     0.290931     0.002968     0.029377    Biso  1.000000 Br
   Br4         1.0     0.502941     0.290932     0.029385    Biso  1.000000 Br
   Br5         1.0     0.290935     0.002945     0.470619    Biso  1.000000 Br
   Br6         1.0     0.502924     0.290926     0.470612    Biso  1.000000 Br
   Br7         1.0     0.242951     0.721935     0.249997    Biso  1.000000 Br
   Br8         1.0     0.221879     0.242895     0.250000    Biso  1.000000 Br
   Br9         1.0     0.209045     0.496949     0.970599    Biso  1.000000 Br
   Br10        1.0     0.002930     0.790901     0.029359    Biso  1.000000 Br
   Br11        1.0     0.208991     0.496885     0.529418    Biso  1.000000 Br
   Br12        1.0     0.003046     0.790953     0.470601    Biso  1.000000 Br
   Br13        1.0     0.757101     0.278123     0.749999    Biso  1.000000 Br
   Br14        1.0     0.778117     0.757097     0.749995    Biso  1.000000 Br
   Br15        1.0     0.790915     0.502948     0.029372    Biso  1.000000 Br
   Br16        1.0     0.996859     0.208975     0.970593    Biso  1.000000 Br
   Br17        1.0     0.790986     0.503124     0.470596    Biso  1.000000 Br
   Br18        1.0     0.996820     0.208959     0.529421    Biso  1.000000 Br
   Br19        1.0     0.257064     0.778089     0.749981    Biso  1.000000 Br
   Br20        1.0     0.721900     0.742909     0.249999    Biso  1.000000 Br
   Br21        1.0     0.708989     0.996891     0.970579    Biso  1.000000 Br
   Br22        1.0     0.496896     0.709003     0.970599    Biso  1.000000 Br
   Br23        1.0     0.709067     0.997052     0.529428    Biso  1.000000 Br
   Br24        1.0     0.496912     0.709030     0.529394    Biso  1.000000 Br
   C1          1.0     0.958717     0.021649     0.250060    Biso  1.000000 C
   C2          1.0     0.478352     0.041309     0.749956    Biso  1.000000 C
   C3          1.0     0.458720     0.521650     0.250060    Biso  1.000000 C
   C4          1.0     0.021649     0.458704     0.250043    Biso  1.000000 C
   C5          1.0     0.541320     0.478354     0.749949    Biso  1.000000 C
   C6          1.0     0.978356     0.541306     0.749955    Biso  1.000000 C
   C7          1.0     0.041309     0.978357     0.749952    Biso  1.000000 C
   C8          1.0     0.521651     0.958703     0.250051    Biso  1.000000 C
   N1          1.0     0.925584     0.023955     0.749988    Biso  1.000000 N
   N2          1.0     0.476047     0.074423     0.249999    Biso  1.000000 N
   N3          1.0     0.425582     0.523932     0.749990    Biso  1.000000 N
   N4          1.0     0.023939     0.425584     0.749998    Biso  1.000000 N
   N5          1.0     0.574426     0.476067     0.250017    Biso  1.000000 N
   N6          1.0     0.976069     0.574410     0.249988    Biso  1.000000 N
   N7          1.0     0.074416     0.976051     0.250015    Biso  1.000000 N
   N8          1.0     0.523939     0.925587     0.749995    Biso  1.000000 N
   H1          1.0     0.548233     0.426234     0.674366    Biso  1.000000 H
   H2          1.0     0.426240     0.048219     0.674371    Biso  1.000000 H
   H3          1.0     0.548264     0.426199     0.825505    Biso  1.000000 H
   H4          1.0     0.426206     0.048244     0.825518    Biso  1.000000 H
   H5          1.0     0.106717     0.051049     0.749967    Biso  1.000000 H
   H6          1.0     0.551066     0.106706     0.749973    Biso  1.000000 H
   H7          1.0     0.915902     0.074390     0.679310    Biso  1.000000 H
   H8          1.0     0.425627     0.084105     0.320682    Biso  1.000000 H
   H9          1.0     0.915953     0.074396     0.820687    Biso  1.000000 H
   H10         1.0     0.425612     0.084049     0.179303    Biso  1.000000 H
   H11         1.0     0.138812     0.043178     0.249998    Biso  1.000000 H
   H12         1.0     0.543192     0.138797     0.249981    Biso  1.000000 H
   H13         1.0     0.048221     0.926229     0.674369    Biso  1.000000 H
   H14         1.0     0.073797     0.451808     0.325623    Biso  1.000000 H
   H15         1.0     0.048254     0.926192     0.825504    Biso  1.000000 H
   H16         1.0     0.073839     0.451762     0.174496    Biso  1.000000 H
   H17         1.0     0.393311     0.448979     0.250038    Biso  1.000000 H
   H18         1.0     0.051064     0.606704     0.749971    Biso  1.000000 H
   H19         1.0     0.415912     0.574402     0.679303    Biso  1.000000 H
   H20         1.0     0.074401     0.415906     0.679321    Biso  1.000000 H
   H21         1.0     0.415963     0.574406     0.820687    Biso  1.000000 H
   H22         1.0     0.074412     0.415952     0.820685    Biso  1.000000 H
   H23         1.0     0.361215     0.456829     0.750008    Biso  1.000000 H
   H24         1.0     0.043192     0.638802     0.249967    Biso  1.000000 H
   H25         1.0     0.951815     0.073798     0.325637    Biso  1.000000 H
   H26         1.0     0.926240     0.548215     0.674369    Biso  1.000000 H
   H27         1.0     0.951787     0.073831     0.174502    Biso  1.000000 H
   H28         1.0     0.926204     0.548245     0.825514    Biso  1.000000 H
   H29         1.0     0.606727     0.551057     0.749967    Biso  1.000000 H
   H30         1.0     0.948984     0.393288     0.250030    Biso  1.000000 H
   H31         1.0     0.584124     0.425621     0.320697    Biso  1.000000 H
   H32         1.0     0.925621     0.584107     0.320673    Biso  1.000000 H
   H33         1.0     0.584069     0.425622     0.179324    Biso  1.000000 H
   H34         1.0     0.925618     0.584052     0.179295    Biso  1.000000 H
   H35         1.0     0.638819     0.543183     0.249996    Biso  1.000000 H
   H36         1.0     0.956837     0.361200     0.750013    Biso  1.000000 H
   H37         1.0     0.451818     0.573799     0.325637    Biso  1.000000 H
   H38         1.0     0.573799     0.951798     0.325627    Biso  1.000000 H
   H39         1.0     0.451790     0.573831     0.174501    Biso  1.000000 H
   H40         1.0     0.573835     0.951764     0.174502    Biso  1.000000 H
   H41         1.0     0.893308     0.948978     0.250039    Biso  1.000000 H
   H42         1.0     0.448982     0.893284     0.250034    Biso  1.000000 H
   H43         1.0     0.084121     0.925619     0.320700    Biso  1.000000 H
   H44         1.0     0.574400     0.915908     0.679319    Biso  1.000000 H
   H45         1.0     0.084069     0.925618     0.179320    Biso  1.000000 H
   H46         1.0     0.574413     0.915952     0.820683    Biso  1.000000 H
   H47         1.0     0.861209     0.956821     0.750010    Biso  1.000000 H
   H48         1.0     0.456838     0.861203     0.750011    Biso  1.000000 H
