# Supplementary material for: Exploring Librational Pathways with on-the-Fly Machine-Learning Force Fields: Methylammonium Molecules in MAPbX3 (X = I, Br, Cl) Perovskites
Source: J Phys Chem C Nanomater Interfaces. 2021 Sep 20;125(38):21077–86. doi: 10.1021/acs.jpcc.1c06835 (PMC8488963; doi:10.1021/acs.jpcc.1c06835)
Supplement: Supplementary file 10 — jp1c06835_si_010.cif [file jp1c06835_si_010.cif]

#======================================================================
# CRYSTAL DATA
#----------------------------------------------------------------------
data_VESTA_phase_1

_chemical_name_common                  'MAPbBr3 ADAPTATION OF Exp. Orthormobic'
_cell_length_a                         11.539183
_cell_length_b                         11.707098
_cell_length_c                         11.886117
_cell_angle_alpha                      90.008476
_cell_angle_beta                       90.011818
_cell_angle_gamma                      94.209236
_cell_volume                           1601.368436
_space_group_name_H-M_alt              'P 1'
_space_group_IT_number                 1

loop_
_space_group_symop_operation_xyz
   'x, y, z'

loop_
   _atom_site_label
   _atom_site_occupancy
   _atom_site_fract_x
   _atom_site_fract_y
   _atom_site_fract_z
   _atom_site_adp_type
   _atom_site_B_iso_or_equiv
   _atom_site_type_symbol
   Pb1         1.0     0.249997     0.249995    -0.000055    Biso  1.000000 Pb
   Pb2         1.0     0.249969     0.249974     0.499923    Biso  1.000000 Pb
   Pb3         1.0     0.750268     0.250707    -0.000356    Biso  1.000000 Pb
   Pb4         1.0     0.750031     0.250043     0.499905    Biso  1.000000 Pb
   Pb5         1.0     0.249976     0.749979    -0.000100    Biso  1.000000 Pb
   Pb6         1.0     0.749936     0.750381     0.000181    Biso  1.000000 Pb
   Pb7         1.0     0.249936     0.749920     0.499849    Biso  1.000000 Pb
   Pb8         1.0     0.750009     0.749979     0.500013    Biso  1.000000 Pb
   Br1         1.0     0.784144     0.272452     0.250004    Biso  1.000000 Br
   Br2         1.0     0.287580     0.263958     0.749827    Biso  1.000000 Br
   Br3         1.0     0.305918     0.003974    -0.016619    Biso  1.000000 Br
   Br4         1.0     0.504654     0.306379     0.029528    Biso  1.000000 Br
   Br5         1.0     0.305884     0.003957     0.516564    Biso  1.000000 Br
   Br6         1.0     0.504642     0.306386     0.470449    Biso  1.000000 Br
   Br7         1.0     0.284163     0.772454     0.250001    Biso  1.000000 Br
   Br8         1.0     0.212483     0.236108     0.249734    Biso  1.000000 Br
   Br9         1.0     0.194143     0.496087     0.016463    Biso  1.000000 Br
   Br10        1.0     0.004635     0.806395     0.029507    Biso  1.000000 Br
   Br11        1.0     0.193956     0.495963     0.482957    Biso  1.000000 Br
   Br12        1.0     0.004647     0.806378     0.470452    Biso  1.000000 Br
   Br13        1.0     0.715845     0.227562     0.750002    Biso  1.000000 Br
   Br14        1.0     0.787558     0.763907     0.750221    Biso  1.000000 Br
   Br15        1.0     0.806047     0.504071    -0.017182    Biso  1.000000 Br
   Br16        1.0     0.995350     0.193624     0.970442    Biso  1.000000 Br
   Br17        1.0     0.805844     0.503717     0.516186    Biso  1.000000 Br
   Br18        1.0     0.995362     0.193623     0.529550    Biso  1.000000 Br
   Br19        1.0     0.215854     0.727566     0.749988    Biso  1.000000 Br
   Br20        1.0     0.712576     0.736211     0.250073    Biso  1.000000 Br
   Br21        1.0     0.695595    -0.004341     0.019164    Biso  1.000000 Br
   Br22        1.0     0.495343     0.693612     0.970476    Biso  1.000000 Br
   Br23        1.0     0.695343    -0.004461     0.484430    Biso  1.000000 Br
   Br24        1.0     0.495352     0.693625     0.529553    Biso  1.000000 Br
   C1          1.0     0.956077     0.020616     0.249987    Biso  1.000000 C
   C2          1.0     0.456055     0.520572     0.250000    Biso  1.000000 C
   C3          1.0     0.979301     0.572245     0.249907    Biso  1.000000 C
   C4          1.0     0.543803     0.479228     0.749947    Biso  1.000000 C
   C5          1.0     0.520679     0.927769     0.750047    Biso  1.000000 C
   C6          1.0     0.043871     0.979313     0.749986    Biso  1.000000 C
   C7          1.0     0.020649     0.427712     0.749994    Biso  1.000000 C
   C8          1.0     0.479339     0.072285     0.249995    Biso  1.000000 C
   N1          1.0     0.974073     0.543120     0.750005    Biso  1.000000 N
   N2          1.0     0.525809     0.956907     0.250129    Biso  1.000000 N
   N3          1.0     0.925602     0.023222     0.749948    Biso  1.000000 N
   N4          1.0     0.425597     0.523225     0.749946    Biso  1.000000 N
   N5          1.0     0.574296     0.476795     0.250007    Biso  1.000000 N
   N6          1.0     0.074295     0.976787     0.250006    Biso  1.000000 N
   N7          1.0     0.025902     0.456886     0.249980    Biso  1.000000 N
   N8          1.0     0.474049     0.043119     0.749996    Biso  1.000000 N
   H1          1.0     0.552096     0.427731     0.674533    Biso  1.000000 H
   H2          1.0     0.422654     0.052727     0.679552    Biso  1.000000 H
   H3          1.0     0.552090     0.427684     0.825305    Biso  1.000000 H
   H4          1.0     0.422621     0.052803     0.820412    Biso  1.000000 H
   H5          1.0     0.107870     0.052493     0.749989    Biso  1.000000 H
   H6          1.0     0.540768     0.107630     0.749983    Biso  1.000000 H
   H7          1.0     0.915627     0.073715     0.679591    Biso  1.000000 H
   H8          1.0     0.427303     0.080119     0.325489    Biso  1.000000 H
   H9          1.0     0.915671     0.073861     0.820217    Biso  1.000000 H
   H10         1.0     0.427200     0.079873     0.174519    Biso  1.000000 H
   H11         1.0     0.137464     0.044528     0.249967    Biso  1.000000 H
   H12         1.0     0.552557     0.136566     0.249841    Biso  1.000000 H
   H13         1.0     0.052185     0.927809     0.674588    Biso  1.000000 H
   H14         1.0     0.077286     0.447294     0.320460    Biso  1.000000 H
   H15         1.0     0.052162     0.927773     0.825351    Biso  1.000000 H
   H16         1.0     0.077302     0.447217     0.179568    Biso  1.000000 H
   H17         1.0     0.392026     0.447417     0.249957    Biso  1.000000 H
   H18         1.0     0.040809     0.607593     0.749976    Biso  1.000000 H
   H19         1.0     0.415652     0.573767     0.679616    Biso  1.000000 H
   H20         1.0     0.072605     0.420027     0.674434    Biso  1.000000 H
   H21         1.0     0.415716     0.573865     0.820240    Biso  1.000000 H
   H22         1.0     0.072781     0.420098     0.825464    Biso  1.000000 H
   H23         1.0     0.362341     0.455553     0.749979    Biso  1.000000 H
   H24         1.0     0.052466     0.636570     0.249770    Biso  1.000000 H
   H25         1.0     0.947695     0.072167     0.325350    Biso  1.000000 H
   H26         1.0     0.922673     0.552754     0.679559    Biso  1.000000 H
   H27         1.0     0.947716     0.072161     0.174618    Biso  1.000000 H
   H28         1.0     0.922649     0.552820     0.820411    Biso  1.000000 H
   H29         1.0     0.607860     0.552371     0.749958    Biso  1.000000 H
   H30         1.0     0.959139     0.392425     0.249985    Biso  1.000000 H
   H31         1.0     0.584345     0.426258     0.320324    Biso  1.000000 H
   H32         1.0     0.927280     0.580024     0.325423    Biso  1.000000 H
   H33         1.0     0.584229     0.426218     0.179682    Biso  1.000000 H
   H34         1.0     0.927148     0.579829     0.174430    Biso  1.000000 H
   H35         1.0     0.637429     0.544561     0.249949    Biso  1.000000 H
   H36         1.0     0.947417     0.363461     0.750062    Biso  1.000000 H
   H37         1.0     0.447661     0.572131     0.325366    Biso  1.000000 H
   H38         1.0     0.577200     0.947194     0.320522    Biso  1.000000 H
   H39         1.0     0.447684     0.572133     0.174649    Biso  1.000000 H
   H40         1.0     0.577246     0.947205     0.179693    Biso  1.000000 H
   H41         1.0     0.892034     0.947472     0.249937    Biso  1.000000 H
   H42         1.0     0.459012     0.892467     0.250117    Biso  1.000000 H
   H43         1.0     0.084292     0.926270     0.320345    Biso  1.000000 H
   H44         1.0     0.572635     0.920059     0.674487    Biso  1.000000 H
   H45         1.0     0.084252     0.926187     0.179706    Biso  1.000000 H
   H46         1.0     0.572846     0.920154     0.825512    Biso  1.000000 H
   H47         1.0     0.862393     0.955498     0.749969    Biso  1.000000 H
   H48         1.0     0.447480     0.863479     0.750133    Biso  1.000000 H
