# Supplementary material for: Exploring Librational Pathways with on-the-Fly Machine-Learning Force Fields: Methylammonium Molecules in MAPbX3 (X = I, Br, Cl) Perovskites
Source: J Phys Chem C Nanomater Interfaces. 2021 Sep 20;125(38):21077–86. doi: 10.1021/acs.jpcc.1c06835 (PMC8488963; doi:10.1021/acs.jpcc.1c06835)
Supplement: Supplementary file 11 — jp1c06835_si_011.cif [file jp1c06835_si_011.cif]

#======================================================================
# CRYSTAL DATA
#----------------------------------------------------------------------
data_VESTA_phase_1

_chemical_name_common                  'MAPbCl3	Ortho Exp.2x2x2 80K (L.Chi et '
_cell_length_a                         11.128652
_cell_length_b                         11.319376
_cell_length_c                         11.250930
_cell_angle_alpha                      89.999741
_cell_angle_beta                       89.995956
_cell_angle_gamma                      89.999649
_cell_volume                           1417.272786
_space_group_name_H-M_alt              'P 1'
_space_group_IT_number                 1

loop_
_space_group_symop_operation_xyz
   'x, y, z'

loop_
   _atom_site_label
   _atom_site_occupancy
   _atom_site_fract_x
   _atom_site_fract_y
   _atom_site_fract_z
   _atom_site_adp_type
   _atom_site_B_iso_or_equiv
   _atom_site_type_symbol
   Pb1         1.0     0.240558     0.502041     0.223519    Biso  1.000000 Pb
   Pb2         1.0     0.759444     0.497954     0.776484    Biso  1.000000 Pb
   Pb3         1.0     0.259434     0.497942     0.723505    Biso  1.000000 Pb
   Pb4         1.0     0.740572     0.502052     0.276486    Biso  1.000000 Pb
   Pb5         1.0     0.759425     0.002046     0.776491    Biso  1.000000 Pb
   Pb6         1.0     0.240536     0.997943     0.223511    Biso  1.000000 Pb
   Pb7         1.0     0.740569     0.997939     0.276493    Biso  1.000000 Pb
   Pb8         1.0     0.259429     0.002060     0.723504    Biso  1.000000 Pb
   Cl1         1.0     0.218544     0.250000     0.217742    Biso  1.000000 Cl
   Cl2         1.0     0.781457     0.750000     0.782258    Biso  1.000000 Cl
   Cl3         1.0     0.281465     0.750000     0.717742    Biso  1.000000 Cl
   Cl4         1.0     0.718536     0.250000     0.282258    Biso  1.000000 Cl
   Cl5         1.0     0.281706     0.469230     0.469750    Biso  1.000000 Cl
   Cl6         1.0     0.718295     0.530770     0.530250    Biso  1.000000 Cl
   Cl7         1.0     0.218280     0.530768     0.969759    Biso  1.000000 Cl
   Cl8         1.0     0.781721     0.469232     0.030241    Biso  1.000000 Cl
   Cl9         1.0     0.718295     0.969230     0.530249    Biso  1.000000 Cl
   Cl10        1.0     0.281706     0.030770     0.469750    Biso  1.000000 Cl
   Cl11        1.0     0.781721     0.030768     0.030241    Biso  1.000000 Cl
   Cl12        1.0     0.218280     0.969232     0.969759    Biso  1.000000 Cl
   Cl13        1.0     0.983940     0.468545     0.294346    Biso  1.000000 Cl
   Cl14        1.0     0.016062     0.531456     0.705654    Biso  1.000000 Cl
   Cl15        1.0     0.516051     0.531455     0.794348    Biso  1.000000 Cl
   Cl16        1.0     0.483951     0.468545     0.205652    Biso  1.000000 Cl
   Cl17        1.0     0.016061     0.968545     0.705655    Biso  1.000000 Cl
   Cl18        1.0     0.983940     0.031456     0.294345    Biso  1.000000 Cl
   Cl19        1.0     0.483950     0.031455     0.205652    Biso  1.000000 Cl
   Cl20        1.0     0.516051     0.968545     0.794348    Biso  1.000000 Cl
   Cl21        1.0     0.282085     0.750000     0.218822    Biso  1.000000 Cl
   Cl22        1.0     0.717916     0.250001     0.781178    Biso  1.000000 Cl
   Cl23        1.0     0.217918     0.250001     0.718826    Biso  1.000000 Cl
   Cl24        1.0     0.782083     0.750000     0.281174    Biso  1.000000 Cl
   C1          1.0     0.520454     0.250002     0.546547    Biso  1.000000 C
   C2          1.0     0.479545     0.750000     0.453454    Biso  1.000000 C
   C3          1.0     0.979497     0.750001     0.046582    Biso  1.000000 C
   C4          1.0     0.020502     0.250001     0.953422    Biso  1.000000 C
   C5          1.0     0.939569     0.250000     0.541434    Biso  1.000000 C
   C6          1.0     0.060428     0.750000     0.458565    Biso  1.000000 C
   C7          1.0     0.560426     0.750001     0.041448    Biso  1.000000 C
   C8          1.0     0.439583     0.250001     0.958553    Biso  1.000000 C
   N1          1.0     0.461303     0.250003     0.427523    Biso  1.000000 N
   N2          1.0     0.538697     0.749995     0.572476    Biso  1.000000 N
   N3          1.0     0.038647     0.750001     0.927549    Biso  1.000000 N
   N4          1.0     0.961351     0.249998     0.072461    Biso  1.000000 N
   N5          1.0     0.055434     0.249999     0.474874    Biso  1.000000 N
   N6          1.0     0.944562     0.750000     0.525119    Biso  1.000000 N
   N7          1.0     0.444571     0.750002     0.974872    Biso  1.000000 N
   N8          1.0     0.555438     0.250001     0.025129    Biso  1.000000 N
   H1          1.0     0.450548     0.250001     0.614365    Biso  1.000000 H
   H2          1.0     0.549455     0.749999     0.385635    Biso  1.000000 H
   H3          1.0     0.049420     0.750000     0.114396    Biso  1.000000 H
   H4          1.0     0.950580     0.250001     0.885608    Biso  1.000000 H
   H5          1.0     0.575855     0.171038     0.554001    Biso  1.000000 H
   H6          1.0     0.424148     0.828962     0.445997    Biso  1.000000 H
   H7          1.0     0.924091     0.828970     0.054031    Biso  1.000000 H
   H8          1.0     0.075907     0.171032     0.945975    Biso  1.000000 H
   H9          1.0     0.424146     0.671035     0.445996    Biso  1.000000 H
   H10         1.0     0.575855     0.328964     0.554001    Biso  1.000000 H
   H11         1.0     0.075908     0.328970     0.945974    Biso  1.000000 H
   H12         1.0     0.924091     0.671031     0.054031    Biso  1.000000 H
   H13         1.0     0.525197     0.250002     0.360661    Biso  1.000000 H
   H14         1.0     0.474802     0.749996     0.639337    Biso  1.000000 H
   H15         1.0     0.974774     0.750001     0.860665    Biso  1.000000 H
   H16         1.0     0.025219     0.250000     0.139336    Biso  1.000000 H
   H17         1.0     0.407218     0.324025     0.418436    Biso  1.000000 H
   H18         1.0     0.592782     0.675974     0.581563    Biso  1.000000 H
   H19         1.0     0.092744     0.675987     0.918445    Biso  1.000000 H
   H20         1.0     0.907254     0.324014     0.081558    Biso  1.000000 H
   H21         1.0     0.592780     0.824018     0.581563    Biso  1.000000 H
   H22         1.0     0.407219     0.175980     0.418436    Biso  1.000000 H
   H23         1.0     0.907252     0.175985     0.081559    Biso  1.000000 H
   H24         1.0     0.092744     0.824015     0.918445    Biso  1.000000 H
   H25         1.0     0.866118     0.250000     0.477469    Biso  1.000000 H
   H26         1.0     0.133877     0.750000     0.522533    Biso  1.000000 H
   H27         1.0     0.633876     0.750001     0.977489    Biso  1.000000 H
   H28         1.0     0.366131     0.250000     0.022511    Biso  1.000000 H
   H29         1.0     0.937081     0.170880     0.596359    Biso  1.000000 H
   H30         1.0     0.062920     0.829122     0.403639    Biso  1.000000 H
   H31         1.0     0.562882     0.829124     0.096373    Biso  1.000000 H
   H32         1.0     0.437125     0.170878     0.903628    Biso  1.000000 H
   H33         1.0     0.062921     0.670879     0.403639    Biso  1.000000 H
   H34         1.0     0.937081     0.329120     0.596358    Biso  1.000000 H
   H35         1.0     0.437124     0.329124     0.903627    Biso  1.000000 H
   H36         1.0     0.562881     0.670878     0.096373    Biso  1.000000 H
   H37         1.0     0.127076     0.249999     0.533714    Biso  1.000000 H
   H38         1.0     0.872918     0.750000     0.466278    Biso  1.000000 H
   H39         1.0     0.372935     0.750001     0.033708    Biso  1.000000 H
   H40         1.0     0.627072     0.250001     0.966292    Biso  1.000000 H
   H41         1.0     0.061193     0.323750     0.420818    Biso  1.000000 H
   H42         1.0     0.938803     0.676249     0.579178    Biso  1.000000 H
   H43         1.0     0.438818     0.676241     0.920822    Biso  1.000000 H
   H44         1.0     0.561188     0.323762     0.079179    Biso  1.000000 H
   H45         1.0     0.938802     0.823751     0.579178    Biso  1.000000 H
   H46         1.0     0.061193     0.176248     0.420818    Biso  1.000000 H
   H47         1.0     0.561188     0.176239     0.079180    Biso  1.000000 H
   H48         1.0     0.438818     0.823762     0.920821    Biso  1.000000 H
