# Supplementary material for: Exploring Librational Pathways with on-the-Fly Machine-Learning Force Fields: Methylammonium Molecules in MAPbX3 (X = I, Br, Cl) Perovskites
Source: J Phys Chem C Nanomater Interfaces. 2021 Sep 20;125(38):21077–86. doi: 10.1021/acs.jpcc.1c06835 (PMC8488963; doi:10.1021/acs.jpcc.1c06835)
Supplement: Supplementary file 12 — jp1c06835_si_012.cif [file jp1c06835_si_012.cif]

#======================================================================
# CRYSTAL DATA
#----------------------------------------------------------------------
data_VESTA_phase_1

_chemical_name_common                  'MAPbCl3	Ortho FLIPPED MOLECULE Exp.2x2'
_cell_length_a                         11.067787
_cell_length_b                         11.449807
_cell_length_c                         11.226790
_cell_angle_alpha                      89.973442
_cell_angle_beta                       89.946541
_cell_angle_gamma                      90.096336
_cell_volume                           1422.701330
_space_group_name_H-M_alt              'P 1'
_space_group_IT_number                 1

loop_
_space_group_symop_operation_xyz
   'x, y, z'

loop_
   _atom_site_label
   _atom_site_occupancy
   _atom_site_fract_x
   _atom_site_fract_y
   _atom_site_fract_z
   _atom_site_adp_type
   _atom_site_B_iso_or_equiv
   _atom_site_type_symbol
   Pb1         1.0     0.248468     0.497559     0.223654    Biso  1.000000 Pb
   Pb2         1.0     0.751982     0.502688     0.777616    Biso  1.000000 Pb
   Pb3         1.0     0.251862     0.502860     0.723667    Biso  1.000000 Pb
   Pb4         1.0     0.748435     0.497917     0.278163    Biso  1.000000 Pb
   Pb5         1.0     0.752481    -0.008928     0.776888    Biso  1.000000 Pb
   Pb6         1.0     0.247823     0.009157     0.224087    Biso  1.000000 Pb
   Pb7         1.0     0.748958     0.009417     0.275275    Biso  1.000000 Pb
   Pb8         1.0     0.252055    -0.008885     0.724875    Biso  1.000000 Pb
   Cl1         1.0     0.244202     0.255319     0.231864    Biso  1.000000 Cl
   Cl2         1.0     0.755713     0.744820     0.768102    Biso  1.000000 Cl
   Cl3         1.0     0.255791     0.744836     0.731851    Biso  1.000000 Cl
   Cl4         1.0     0.744255     0.255490     0.268168    Biso  1.000000 Cl
   Cl5         1.0     0.294468     0.520068     0.471215    Biso  1.000000 Cl
   Cl6         1.0     0.705720     0.480803     0.530713    Biso  1.000000 Cl
   Cl7         1.0     0.205612     0.480122     0.971249    Biso  1.000000 Cl
   Cl8         1.0     0.793773     0.519111     0.030461    Biso  1.000000 Cl
   Cl9         1.0     0.706811     0.020248     0.526549    Biso  1.000000 Cl
   Cl10        1.0     0.293521    -0.019960     0.474462    Biso  1.000000 Cl
   Cl11        1.0     0.794357    -0.020306     0.026697    Biso  1.000000 Cl
   Cl12        1.0     0.206155     0.019980     0.974436    Biso  1.000000 Cl
   Cl13        1.0    -0.000223     0.470154     0.295078    Biso  1.000000 Cl
   Cl14        1.0     0.000044     0.530012     0.704884    Biso  1.000000 Cl
   Cl15        1.0     0.500067     0.530050     0.795126    Biso  1.000000 Cl
   Cl16        1.0     0.499895     0.470284     0.205078    Biso  1.000000 Cl
   Cl17        1.0     0.000160     0.970024     0.704910    Biso  1.000000 Cl
   Cl18        1.0    -0.000120     0.030277     0.295318    Biso  1.000000 Cl
   Cl19        1.0     0.499748     0.030032     0.204892    Biso  1.000000 Cl
   Cl20        1.0     0.500167     0.970059     0.795142    Biso  1.000000 Cl
   Cl21        1.0     0.244407     0.756023     0.193735    Biso  1.000000 Cl
   Cl22        1.0     0.755803     0.244092     0.806392    Biso  1.000000 Cl
   Cl23        1.0     0.255738     0.244096     0.693736    Biso  1.000000 Cl
   Cl24        1.0     0.755591     0.756195     0.294807    Biso  1.000000 Cl
   C1          1.0     0.944023     0.251480     0.543913    Biso  1.000000 C
   C2          1.0     0.056080     0.750723     0.456586    Biso  1.000000 C
   C3          1.0     0.555692     0.750041     0.043711    Biso  1.000000 C
   C4          1.0     0.444094     0.250889     0.956661    Biso  1.000000 C
   C5          1.0     0.467277     0.247689     0.443799    Biso  1.000000 C
   C6          1.0     0.532683     0.754747     0.554652    Biso  1.000000 C
   C7          1.0     0.031854     0.747898     0.944256    Biso  1.000000 C
   C8          1.0     0.967236     0.248224     0.056446    Biso  1.000000 C
   N1          1.0     0.537800     0.246098     0.557415    Biso  1.000000 N
   N2          1.0     0.461846     0.755578     0.441220    Biso  1.000000 N
   N3          1.0     0.961804     0.746063     0.058111    Biso  1.000000 N
   N4          1.0     0.037555     0.245811     0.942688    Biso  1.000000 N
   N5          1.0     0.056667     0.250582     0.471181    Biso  1.000000 N
   N6          1.0     0.943097     0.750611     0.528829    Biso  1.000000 N
   N7          1.0     0.443043     0.750599     0.971111    Biso  1.000000 N
   N8          1.0     0.556648     0.250881     0.029367    Biso  1.000000 N
   H1          1.0     0.479552     0.244774     0.629130    Biso  1.000000 H
   H2          1.0     0.518907     0.756654     0.368784    Biso  1.000000 H
   H3          1.0     0.019952     0.746513     0.129762    Biso  1.000000 H
   H4          1.0     0.979267     0.244366     0.871122    Biso  1.000000 H
   H5          1.0     0.593322     0.172964     0.560851    Biso  1.000000 H
   H6          1.0     0.406276     0.828859     0.438030    Biso  1.000000 H
   H7          1.0     0.906142     0.818821     0.063646    Biso  1.000000 H
   H8          1.0     0.092616     0.172338     0.939626    Biso  1.000000 H
   H9          1.0     0.407008     0.681919     0.436468    Biso  1.000000 H
   H10         1.0     0.592226     0.319940     0.563039    Biso  1.000000 H
   H11         1.0     0.092483     0.319288     0.936525    Biso  1.000000 H
   H12         1.0     0.907248     0.672114     0.062461    Biso  1.000000 H
   H13         1.0     0.530888     0.249012     0.369937    Biso  1.000000 H
   H14         1.0     0.469006     0.754117     0.628522    Biso  1.000000 H
   H15         1.0     0.968030     0.747452     0.870689    Biso  1.000000 H
   H16         1.0     0.030965     0.249450     0.130100    Biso  1.000000 H
   H17         1.0     0.411789     0.326020     0.443388    Biso  1.000000 H
   H18         1.0     0.588267     0.676527     0.555983    Biso  1.000000 H
   H19         1.0     0.088891     0.670792     0.941726    Biso  1.000000 H
   H20         1.0     0.912193     0.326849     0.056771    Biso  1.000000 H
   H21         1.0     0.588072     0.833184     0.556752    Biso  1.000000 H
   H22         1.0     0.411442     0.169592     0.441238    Biso  1.000000 H
   H23         1.0     0.910940     0.170432     0.059579    Biso  1.000000 H
   H24         1.0     0.086091     0.827213     0.942973    Biso  1.000000 H
   H25         1.0     0.867334     0.252678     0.483232    Biso  1.000000 H
   H26         1.0     0.132496     0.749704     0.517548    Biso  1.000000 H
   H27         1.0     0.632468     0.749084     0.983026    Biso  1.000000 H
   H28         1.0     0.367329     0.252061     0.017331    Biso  1.000000 H
   H29         1.0     0.942509     0.172696     0.598150    Biso  1.000000 H
   H30         1.0     0.057103     0.829768     0.402756    Biso  1.000000 H
   H31         1.0     0.556835     0.828991     0.097667    Biso  1.000000 H
   H32         1.0     0.443091     0.171943     0.902742    Biso  1.000000 H
   H33         1.0     0.056057     0.672796     0.401144    Biso  1.000000 H
   H34         1.0     0.944487     0.329723     0.598899    Biso  1.000000 H
   H35         1.0     0.444329     0.328998     0.901371    Biso  1.000000 H
   H36         1.0     0.555264     0.671943     0.098915    Biso  1.000000 H
   H37         1.0     0.132573     0.249269     0.525192    Biso  1.000000 H
   H38         1.0     0.867764     0.752303     0.474217    Biso  1.000000 H
   H39         1.0     0.367104     0.752358     0.025192    Biso  1.000000 H
   H40         1.0     0.632673     0.249655     0.975440    Biso  1.000000 H
   H41         1.0     0.059908     0.323680     0.416579    Biso  1.000000 H
   H42         1.0     0.939593     0.677286     0.583059    Biso  1.000000 H
   H43         1.0     0.439640     0.677498     0.916646    Biso  1.000000 H
   H44         1.0     0.559468     0.324176     0.083705    Biso  1.000000 H
   H45         1.0     0.941350     0.822778     0.584729    Biso  1.000000 H
   H46         1.0     0.057862     0.178215     0.415652    Biso  1.000000 H
   H47         1.0     0.558074     0.178704     0.085257    Biso  1.000000 H
   H48         1.0     0.441990     0.822973     0.915411    Biso  1.000000 H
